# Supplementary material for: Effects of temperature and host stage on the parasitization rate and offspring sex ratio of Aenasius bambawalei Hayat in Phenacoccus solenopsis Tinsley
Source: PeerJ. 2016 Jan 14;4:e1586. doi: 10.7717/peerj.1586 (PMC4715446; doi:10.7717/peerj.1586)
Supplement: Supplemental Information 2 [file peerj-04-1586-s002.xls]

## Sheet: offspring sex ratio
offspring sex ratio
Female adult		21℃	24℃	27℃	30℃	33℃	36℃	39℃		SD		21℃	24℃	27℃	30℃	33℃	36℃	39℃
	8	0	0	0	0.233333	0	0.4	0			8	0	0	0	0.124722	0	0.244949	0
	12	0	0	0.05	0.466667	0.5	0.3	0			12	0	0	0	0.161589	0.223607	0.2	0
	16	0.1	0	0.5	0.566667	0.5	0.9	0.2			16	0.1	0	0.223607	0.371184	0.223607	0.458258	0.2
	24	0	0.2	1.1	1.1	1.1	1.64667	0			24	0	0.2	0.4	0.1	0.331662	0.426041	0
3rd instar nymph		21℃	24℃	27℃	30℃	33℃	36℃	39℃				21℃	24℃	27℃	30℃	33℃	36℃	39℃
	8	0	0	0.2	0.2	0.2	0.3	0			8	0	0	0.2	0.2	0.2	0.2	0
	12	0	0	0.4	0.6	0.2	0.3	0			12	0	0	0.244949	0.244949	0.2	0.2	0
	16	0	0.4	0.2	0.1	0.1	0.1	0			16	0	0	0.2	0.1	0.1	0.1	0
	24	0	0.6	0.1	0.1	0.0666667	0	0			24	0	0	0.1	0.1	0.0666667	0	0
8h
		Female adult	Third instar nymph				SD	Female adult	Third instar nymph
	21 °C	0	0					0	0
	24 °C	0	0					0	0
	27 °C	0	0.2					0	0.2
	30 °C	0.233333	0.2					0.124722	0.2
	33 °C	0	0.2					0	0.2
	36 °C	0.4	0.3					0.244949	0.2
	39 °C	0	0					0	0
12h
		Female adult	Third instar nymph
	21	0	0				SD	Female adult	Third instar nymph
	24	0	0					0	0
	27	0.05	0.4					0	0
	30	0.466667	0.6					0	0.244949
	33	0.5	0.2					0.161589	0.244949
	36	0.3	0.3					0.223607	0.2
	39	0	0					0.2	0.2
								0	0
	♀:♂
16h
		Female adult	Third instar nymph
	21 °C	0.1	0				SD	Female adult	Third instar nymph
	24 °C	0	0.4					0.1	0
	27 °C	0.5	0.2					0	0
	30 °C	0.566667	0.1					0.223607	0.2
	33 °C	0.5	0.1					0.371184	0.1
	36 °C	0.9	0.1					0.223607	0.1
	39 °C	0.2	0					0.458258	0.1
								0.2	0
24h
		Female adult	Third instar nymph
	21 °C	0	0				SD	Female adult	Third instar nymph
	24 °C	0.2	0.6					0	0
	27 °C	1.1	0.1					0.2	0
	30 °C	1.1	0.1					0.4	0.1
	33 °C	1.1	0.0666667					0.1	0.1
	36 °C	1.64667	0.2667					0.331662	0.0666667
	39 °C	0	0					0.426041	0
								0	0
